# Supplementary material for: Licinophilus depressus n. gen., sp. n. (Eugregarinida: Stenophoridae) from Licinus depressus (Coleoptera: Carabidae)
Source: PeerJ. 2025 Oct 1;13:e20099. doi: 10.7717/peerj.20099 (PMC12495951; doi:10.7717/peerj.20099)
Supplement: Supplemental Information 1 — All values (PECL, EL, EW, PL, PW, SW, DL, DW, DLA, TL, NL, NW, NDS) are given in micrometers. Morphometric indices are given in relative units (micrometer divided by micrometer). The raw data show all gregarines of this species that we studied. These gregarine specimens were used for statistical analysis (Figs. 2–5, Tables 1 and 2). Column headings correspond to column headings in Tables 1 and 2. [file peerj-13-20099-s001.zip]

Archive with 1 entries (1 files):
- Licinophilus depressus (raw data).xlsx
